# Supplementary material for: Fine Structure Investigation and Laser Cooling Study of the CdBr Molecule
Source: Int J Mol Sci. 2025 Dec 23;27(1):184. doi: 10.3390/ijms27010184 (PMC12785689; doi:10.3390/ijms27010184)
Supplement: Supplementary file 1 [file ijms-27-00184-s001.zip]

Archive with 1 entries (1 files):
- ijms-3940783-supplementary.pdf
